# Supplementary material for: Gut Mycobiome Changes During COVID-19 Disease
Source: J Fungi (Basel). 2025 Mar 3;11(3):194. doi: 10.3390/jof11030194 (PMC11943151; doi:10.3390/jof11030194)
Supplement: Supplementary file 1 [file jof-11-00194-s001.zip]

Archive with 2 entries (2 files):
- Supplementary1.pdf
- Supplementary2.pdf
